# Supplementary material for: Stop Worrying about Multiple-Choice: Fact Knowledge Does Not Change with Response Format
Source: J Intell. 2022 Nov 14;10(4):102. doi: 10.3390/jintelligence10040102 (PMC9680349; doi:10.3390/jintelligence10040102)
Supplement: Supplementary file 1 [file jintelligence-10-00102-s001.zip]

Archive with 1 entries (1 files):
- jintelligence-1867776-supplementary.pdf
